# Supplementary material for: RGB-Marking to Identify Patterns of Selection and Neutral Evolution in Human Osteosarcoma Models
Source: Cancers (Basel). 2021 Apr 21;13(9):2003. doi: 10.3390/cancers13092003 (PMC8122697; doi:10.3390/cancers13092003)
Supplement: Supplementary file 1 [file cancers-13-02003-s001.zip]

Archive with 1 entries (1 files):
- cancers-1140951-supplementary.pdf
